# Supplementary material for: Neuroprotective Effect of Curcumin-Loaded RGD Peptide-PEGylated Nanoliposomes
Source: Pharmaceutics. 2023 Nov 24;15(12):2665. doi: 10.3390/pharmaceutics15122665 (PMC10747044; doi:10.3390/pharmaceutics15122665)
Supplement: Supplementary file 1 [file pharmaceutics-15-02665-s001.zip]

Archive with 1 entries (1 files):
- pharmaceutics-2660987-supplementary.pdf
